# Supplementary material for: Plasmid-Mediated Quinolone Resistance Genes in Escherichia coli Strains Isolated from Healthy Dogs
Source: Vet Sci. 2026 Feb 25;13(3):211. doi: 10.3390/vetsci13030211 (PMC13029972; doi:10.3390/vetsci13030211)
Supplement: Supplementary file 1 [file vetsci-13-00211-s001.zip › vetsci-4097838-table S1.xlsx]

## Sheet: Sayfa1
	( N: negative, P: positive)			antibiotic susceptibilities ( S: susceptible, R: resistant)																	plasmid replicon types ( N: negative, P: positive)							qnr genes ( N: negative, P: positive)
Strain number	ESBL positive strains	Carbapenemase positive strains	Quinolone resistance	AMP	AMC	TZP	FOX	CAZ	CTX	FEP	IMP	MER	ERT	AK	GN	CIP	LEV	SXT	C	COL	N	FIA	FIB	Y	FIC	K	F	qnrA (5S6 bp)	qnrB (469 bp)	qnrS (4S7 bp)
1	P	P	P	R	R	R	R	R	R	R	R	R	R	S	S	R	R	R	S	S	P	P	N	N	N	N	P	N	N	N
2	N	N	N	S	S	S	S	S	S	S	S	S	S	S	R	S	S	S	S	S	N	N	N	N	N	N	N	N	N	N
3	P	P	P	R	R	R	R	R	R	R	S	S	R	S	R	R	R	R	S	S	N	N	N	N	N	N	P	N	N	N
4	P	P	P	R	R	R	R	R	R	R	R	R	R	S	S	R	R	R	S	S	N	P	N	N	N	N	P	N	N	N
5	N	N	N	S	S	S	S	S	S	S	S	S	S	S	S	S	S	S	S	S	N	N	N	N	N	N	N	N	N	N
6	N	N	N	S	S	S	S	S	S	S	S	S	S	S	S	S	S	S	S	S	N	N	N	N	N	N	N	N	N	N
7	P	N	P	R	R	S	R	R	R	R	S	S	S	S	S	R	R	R	S	S	N	N	N	N	N	N	P	N	N	N
8	P	N	N	R	S	S	S	S	R	R	S	S	S	S	S	S	S	R	R	S	P	N	P	N	N	N	P	N	N	P
9	N	N	N	R	S	S	S	S	S	S	S	S	S	S	S	S	S	S	R	S	P	N	P	N	N	P	P	N	N	P
10	P	N	P	R	S	S	S	R	R	R	S	S	S	S	R	R	R	R	R	S	P	P	P	N	N	N	P	N	N	N
11	N	N	N	S	S	S	S	S	S	S	S	S	S	S	S	S	S	S	S	S	P	N	N	N	N	P	P	N	N	N
12	N	N	N	S	S	S	S	S	S	S	S	S	S	S	S	S	S	S	S	S	N	N	P	N	N	N	P	N	N	P
13	N	N	P	R	S	S	S	S	S	S	S	S	S	S	S	S	R	R	R	S	N	N	N	N	N	P	P	N	N	P
14	N	N	N	S	S	S	S	S	S	S	S	S	S	S	S	S	S	S	S	S	P	N	N	N	N	P	N	N	N	N
15	P	N	P	R	S	S	S	R	R	S	S	S	S	S	R	R	R	R	R	S	P	P	P	P	N	P	P	N	N	N
16	P	N	P	R	R	S	R	R	R	R	S	S	S	S	S	R	R	R	S	S	P	N	N	P	N	N	P	N	N	P
17	P	N	P	R	S	S	S	R	R	R	S	S	S	S	S	R	R	S	R	S	P	N	P	P	N	N	P	N	N	N
18	P	P	N	R	R	R	R	R	R	R	R	R	R	S	S	S	S	S	S	S	P	N	P	N	N	P	P	N	N	P
19	P	N	P	R	S	S	S	R	R	R	S	S	S	S	S	R	R	R	R	S	P	N	P	N	N	P	P	P	N	N
20	N	N	N	S	S	S	S	S	S	S	S	S	S	S	S	S	S	S	S	S	N	N	P	N	N	P	N	N	N	N
21	P	N	N	R	S	S	S	S	R	S	S	S	S	S	S	S	S	R	S	S	P	N	N	N	N	P	P	N	N	P
22	P	N	N	R	R	S	R	S	R	S	S	S	S	S	S	S	S	R	S	S	P	N	P	N	N	P	P	N	P	N
23	N	N	N	S	S	S	S	S	S	S	S	S	S	S	S	S	S	S	S	S	N	N	N	N	N	P	N	N	N	N
24	N	N	N	S	S	S	S	S	S	S	S	S	S	S	R	S	S	S	S	S	N	P	P	N	N	P	P	N	N	N
25	N	N	N	R	S	S	S	S	S	S	S	S	S	S	S	S	S	R	S	S	P	N	N	N	N	P	N	N	N	N
26	N	N	N	R	S	S	S	S	S	S	S	S	S	S	R	S	S	S	S	S	N	N	N	N	N	N	N	N	N	N
27	N	N	P	R	S	S	S	S	S	S	S	S	S	S	S	R	R	S	S	S	N	N	N	N	N	N	N	N	N	N
28	N	N	N	R	R	S	R	S	S	S	S	S	S	S	S	S	S	R	S	S	N	N	N	N	N	P	P	P	N	N
29	P	N	P	R	S	S	S	S	R	R	S	S	S	S	R	R	S	R	R	S	P	N	N	N	N	P	P	P	N	N
30	N	N	N	R	S	S	S	S	S	S	S	S	S	S	S	S	S	S	R	S	N	N	P	P	N	P	P	N	P	N
31	P	N	N	R	S	S	S	S	R	S	S	S	S	S	S	S	S	S	S	S	N	N	P	N	N	N	P	N	N	N
32	P	N	P	S	S	S	S	R	R	R	S	S	S	S	S	R	R	S	S	S	P	P	P	N	N	N	P	N	N	N
33	N	N	P	S	S	S	S	S	S	S	S	S	S	S	S	R	R	S	S	S	P	N	N	N	N	N	N	N	N	N
34	N	N	N	R	S	S	S	S	S	S	S	S	S	S	S	S	S	S	S	S	N	N	N	N	N	P	N	N	N	N
35	N	N	P	R	S	S	S	S	S	S	S	S	S	S	R	R	R	S	R	S	P	N	P	N	N	P	P	N	P	N
36	N	N	P	R	S	S	S	S	S	S	S	S	S	S	R	R	R	R	R	S	N	N	P	N	N	N	P	N	N	P
37	N	N	N	S	S	S	S	S	S	S	S	S	S	S	S	S	S	S	S	S	P	N	P	N	N	P	P	P	N	N
38	N	N	N	S	S	S	S	S	S	S	S	S	S	S	R	S	S	S	S	S	P	N	N	N	N	P	P	N	P	N
39	N	N	N	S	S	S	S	S	S	S	S	S	S	S	S	S	S	S	S	S	N	P	N	P	N	P	P	P	N	N
40	N	N	N	S	S	S	S	S	S	S	S	S	S	S	R	S	S	S	S	S	N	N	N	N	N	P	P	P	N	N
41	N	N	N	R	S	S	S	S	S	S	S	S	S	S	R	S	S	S	S	S	N	N	N	N	N	P	N	N	P	N
42	N	N	N	S	S	S	S	S	S	S	S	S	S	S	S	S	S	S	S	S	N	N	N	N	N	P	P	P	N	N
43	N	N	N	S	S	S	S	S	S	S	S	S	S	S	R	S	S	S	S	S	N	N	N	N	N	P	N	P	N	N
44	N	N	N	S	S	S	S	S	S	S	S	S	S	S	S	S	S	S	S	S	N	N	N	N	N	P	N	N	N	N
45	N	N	N	S	S	S	S	S	S	S	S	S	S	S	S	S	S	S	S	S	N	N	N	N	N	P	N	P	N	N
46	N	N	N	S	S	S	S	S	S	S	S	S	S	S	S	S	S	S	S	S	N	N	P	N	N	P	P	P	N	N
47	N	N	N	R	S	S	S	S	S	S	S	S	S	S	R	S	S	R	S	S	N	N	P	N	N	P	P	P	N	N
48	P	N	N	R	S	S	S	S	R	R	S	S	S	S	S	S	S	R	S	S	N	N	N	P	N	P	N	N	N	N
49	P	N	N	R	S	S	S	S	R	S	S	S	S	S	S	S	S	R	S	S	N	N	N	P	N	P	N	N	N	N
50	P	N	N	R	S	S	S	S	R	S	S	S	S	S	R	S	S	R	S	S	N	N	N	P	N	N	N	N	N	N
51	N	N	N	R	S	S	S	S	S	S	S	S	S	S	R	S	S	R	S	S	N	N	N	P	N	N	N	N	N	N
52	N	N	N	S	S	S	S	S	S	S	S	S	S	S	S	S	S	S	S	S	N	N	N	N	N	P	N	N	N	N
53	P	N	N	R	S	S	S	S	R	S	S	S	S	S	S	S	S	R	S	S	N	N	P	N	N	P	P	N	N	N
54	N	N	N	S	S	S	S	S	S	S	S	S	S	S	S	S	S	S	S	S	N	P	P	N	N	P	P	N	N	P
55	N	N	P	R	S	S	S	S	S	S	S	S	S	S	S	R	R	R	S	S	N	N	P	N	N	P	P	N	N	P
56	N	N	N	S	S	S	S	S	S	S	S	S	S	S	S	S	S	S	S	S	N	N	N	P	N	N	N	N	N	N
57	N	N	N	S	S	S	S	S	R	S	S	S	S	S	S	S	S	S	S	S	N	N	N	N	N	N	N	P	N	N
58	P	N	N	R	S	S	S	R	R	R	S	S	S	S	R	S	S	S	S	S	P	P	N	N	N	N	N	N	N	P
59	P	N	N	S	S	S	S	R	R	R	S	S	S	S	R	S	S	R	S	S	N	N	N	N	N	N	N	N	N	N
60	N	N	N	S	S	S	S	S	S	S	S	S	S	S	S	S	S	S	S	S	N	N	N	N	N	N	N	N	N	N
61	N	N	N	S	S	S	S	S	S	S	S	S	S	S	S	S	S	S	S	S	N	N	N	N	N	N	N	N	N	N
62	N	N	N	S	S	S	S	S	S	S	S	S	S	S	S	S	S	S	S	S	N	N	N	N	N	N	N	N	N	N
63	N	N	N	S	S	S	S	S	S	S	S	S	S	S	S	S	S	S	S	S	N	N	N	N	N	N	N	N	N	N
64	N	N	N	S	S	S	S	S	S	S	S	S	S	S	S	S	S	S	S	S	N	N	P	N	N	N	N	N	N	N
65	N	N	N	R	S	S	S	S	S	S	S	S	S	S	S	S	S	S	S	S	N	N	N	N	N	N	N	N	N	N
66	N	N	N	S	S	S	S	S	S	S	S	S	S	S	S	S	S	S	S	S	N	N	N	N	N	N	N	N	N	N
67	N	N	N	S	S	S	S	S	S	S	S	S	S	S	S	S	S	S	S	S	N	N	N	N	N	N	N	N	N	N
68	N	N	N	S	S	S	S	S	S	S	S	S	S	S	S	S	S	S	S	S	N	N	N	N	N	N	N	N	N	P
69	N	N	N	S	S	S	S	S	S	S	S	S	S	S	S	S	S	S	S	S	N	N	N	N	N	N	N	N	N	N
70	N	N	N	S	S	S	S	S	S	S	S	S	S	S	S	S	S	S	S	S	N	N	N	N	N	N	N	N	N	N
71	N	N	N	S	S	S	S	S	S	S	S	S	S	S	S	S	S	S	S	S	N	N	N	N	N	N	N	N	N	N
72	N	N	N	R	S	S	S	S	S	S	S	S	S	S	R	S	S	S	S	S	N	N	N	N	N	N	N	P	N	N
73	N	N	N	S	S	S	S	S	S	S	S	S	S	S	S	S	S	S	S	S	N	P	N	N	N	N	N	N	N	N
74	N	N	N	S	S	S	S	S	S	S	S	S	S	S	S	S	S	S	S	S	N	N	N	N	N	N	N	N	N	N
75	N	N	N	S	S	S	S	S	S	S	S	S	S	S	S	S	S	S	S	S	N	N	N	N	N	N	N	N	N	N
76	N	N	N	S	S	S	S	S	S	S	S	S	S	S	S	S	S	S	S	S	N	N	N	P	N	N	N	N	N	N
77	N	N	N	R	S	S	S	S	S	S	S	S	S	S	S	S	S	S	S	S	N	N	N	N	N	N	N	N	N	N
78	N	N	N	S	S	S	S	S	S	S	S	S	S	S	S	S	S	S	S	S	N	N	N	N	N	N	N	N	N	P
79	N	N	N	S	S	S	S	S	S	S	S	S	S	S	S	S	S	S	S	S	N	N	N	N	N	N	N	N	N	N
80	N	N	N	S	S	S	S	S	S	S	S	S	S	S	S	S	S	S	S	S	N	N	N	N	N	P	N	P	N	N
81	N	N	N	S	S	S	S	S	S	S	S	S	S	S	S	S	S	S	S	S	N	N	N	N	N	N	N	N	N	N
82	P	N	N	R	S	S	S	R	R	R	S	S	S	S	S	S	S	R	S	S	N	N	P	N	N	N	N	N	N	N
83	P	N	P	R	S	S	S	R	R	S	S	R	S	S	S	R	S	R	R	S	N	N	N	N	N	N	N	N	N	N
84	N	N	N	S	S	S	S	S	S	S	S	S	S	S	S	S	S	R	S	S	N	N	N	N	N	N	N	N	N	N
85	N	N	N	S	S	S	S	S	S	S	S	S	S	S	S	S	S	S	S	S	N	N	N	N	N	N	N	N	N	N
86	N	N	N	S	S	S	S	S	S	S	S	S	S	S	S	S	S	S	S	S	N	N	N	N	N	N	N	N	N	N
87	P	N	N	R	S	S	S	S	R	R	S	S	S	S	S	S	S	R	S	S	N	N	N	N	N	N	N	N	N	N
88	N	N	N	S	S	S	S	S	S	S	S	S	S	S	S	S	S	S	S	S	N	N	N	N	N	N	N	N	N	P
89	N	N	N	S	S	S	S	S	S	S	S	S	S	S	S	S	S	S	S	S	N	N	N	N	N	N	N	N	N	P
90	N	N	N	S	S	S	S	S	S	S	S	S	S	S	S	S	S	S	S	S	N	N	N	N	N	N	N	N	N	P
91	N	N	N	S	S	S	S	S	S	S	S	S	S	S	S	S	S	S	S	S	N	N	N	N	N	N	N	P	N	N
92	N	N	N	S	S	S	S	S	S	S	S	S	S	S	S	S	S	S	S	S	N	N	N	N	N	N	N	P	N	N
93	P	N	N	R	S	S	S	R	R	R	S	S	S	S	S	S	S	R	S	S	N	N	N	N	N	N	N	P	N	N
94	P	N	N	R	S	S	R	R	S	S	S	S	S	S	R	S	S	R	R	S	N	N	N	N	N	N	N	N	N	P
95	N	N	N	R	S	S	S	S	S	S	S	S	S	S	S	S	S	S	S	S	N	N	N	N	N	N	N	N	N	N
96	N	N	N	S	S	S	S	S	S	S	S	S	S	S	S	S	S	S	S	S	N	N	N	N	N	N	N	P	N	N
97	N	N	N	S	S	S	S	S	S	S	S	S	S	S	S	S	S	S	S	S	N	N	N	N	N	N	N	N	N	N
98	N	N	N	S	S	S	S	S	S	S	S	S	S	S	S	S	S	R	S	S	N	N	N	N	N	N	N	N	N	N
99	N	N	N	S	S	S	S	S	S	S	S	S	S	S	S	S	S	S	S	S	N	N	N	N	N	N	N	P	N	N
100	N	N	N	S	S	S	S	S	S	S	S	S	S	S	S	S	S	S	S	S	N	N	N	N	N	N	N	N	N	N
101	N	N	N	S	S	S	S	S	S	S	S	S	S	S	S	S	S	S	S	S	N	N	N	N	N	N	N	N	N	N
Legend: S, susceptible; R, resistant; P, positive; N, negative.
